# Supplementary material for: Wound Healing Impairment in Type 2 Diabetes Model of Leptin-Deficient Mice—A Mechanistic Systematic Review
Source: Int J Mol Sci. 2022 Aug 3;23(15):8621. doi: 10.3390/ijms23158621 (PMC9369324; doi:10.3390/ijms23158621)
Supplement: Supplementary file 1 [file ijms-23-08621-s001.zip]

Archive with 1 entries (1 files):
- ijms-1820743-supplementary.pdf
